# Supplementary material for: Targeting HR Repair as a Synthetic Lethal Approach to Increase DNA Damage Sensitivity by a RAD52 Inhibitor in BRCA2-Deficient Cancer Cells
Source: Int J Mol Sci. 2021 Apr 23;22(9):4422. doi: 10.3390/ijms22094422 (PMC8122931; doi:10.3390/ijms22094422)
Supplement: Supplementary file 1 [file ijms-22-04422-s001.zip]

Archive with 1 entries (1 files):
- ijms-1188323-supplementary.pdf
